# Supplementary material for: Unbiased Metabolomics Links Fatty Acid Pathways to Psychiatric Symptoms in People Living with HIV
Source: J Clin Med. 2021 Nov 23;10(23):5466. doi: 10.3390/jcm10235466 (PMC8658345; doi:10.3390/jcm10235466)
Supplement: Supplementary file 1 [file jcm-10-05466-s001.zip]

Archive with 1 entries (1 files):
- jcm-1448910-supplementary.pdf
